# Supplementary material for: Auxin Biosynthesis Genes in Allotetraploid Oilseed Rape Are Essential for Plant Development and Response to Drought Stress
Source: Int J Mol Sci. 2022 Dec 9;23(24):15600. doi: 10.3390/ijms232415600 (PMC9778849; doi:10.3390/ijms232415600)
Supplement: Supplementary file 1 [file ijms-23-15600-s001.zip]

Archive with 2 entries (2 files):
- Figures.pptx
- Table S1.xlsx
