# Supplementary material for: Auxin Biosynthesis Genes in Allotetraploid Oilseed Rape Are Essential for Plant Development and Response to Drought Stress
Source: Int J Mol Sci. 2022 Dec 9;23(24):15600. doi: 10.3390/ijms232415600 (PMC9778849; doi:10.3390/ijms232415600)
Supplement: Supplementary file 1 [file ijms-23-15600-s001.zip › Table S1.xlsx]

## Sheet: Sheet1
Stress of drought
ABA2-2F	GCTTTTGGGTAAAGTGGCG
ABA2-2R	ATCAGATTATCTCCACTCACA
ABA2-4F	TATTGTGGATTGTGGCGAGC
ABA2-4R	CACCACTTCGAGATTACAAG
RD29-1F	GGAGATGAGGCCGAAGAA
RD29-1R	TCCACAGTGATGTGTCTTCAT
RD29-2F	ATGGATCATTATGATGGGAC
RD29-2R	CTGTCGCAAGTCTCATCATA
RD26-2F	CTGGTTCATATACGTGGCAC
RD26-2R	CAAGAACGTCGTCGTGATGT
RD26-3F	CTGGACAGTAACAGCTCCAA
RD26-3R	CGTGGTAACCTCCGTAATTC
3.5-2F	CCTTTGACCCTTACACCGAT
3.5-2R	ATAGCTCCCAGAACAAGACA
3.5-3F	GTGATGCCGGTTATAACCTAT
3.5-3R	TGAGACATTGTCCCGGTC
IAA19-1F	TTTCACGGAGATGATCATGG
IAA19-1R	CTTCTTGGTCAAGTCACCG
IAA19-2F	TGGAGAAAGATGGACTCGAG
IAA19-2R	CCGTCATATCACTCGTCTAA
IAA5-1F	GGCTGATGAGAGTAATCTTG
IAA5-1R	CTTAACCTCTTGCATGATGC
Expression level detect
YUC1A-F	GATCATCCTCGTACACGGTT
YUC1A-R	TTTGGCATCCCTTCCTTCGTG
YUC1B-F	GTCCCATCATCATAGGAGCA
YUC1B-R	CGAGAACCGGACTTTTTCCT
YUC1D-F	CGATTCAGTAGCATCTCTA
YUC1D-R	TGTAACCAGTGGCAAATATG
YUC2-F	AGAGAACCGATTGCTTAGCC
YUC2-R	TGAGCCAATCGGGTACATTG
YUC3A-F	CTCAAGCATGTTCGGTAA
YUC3A-R	CTAATGGATTCGAGCTGCAGC
YUC3B-F	GAGCCAACTGTATCGCATCT
YUC3B-R	CTTTCCCGCTCTGATCTTT
YUC3C-F	GAGCTAACTGTATCGCTTCC
YUC3C-R	CAGCTCTAACGGTCCGATAT
YUC4A-F	CGTGCCATCGGTTATACTG
YUC4A-R	GCACTCAACGGACCATTAGA
YUC4B-F	GCAACAATTCATATCCTACG
YUC4B-R	CTACTCAACGGACCATGCAT
YUC5A-F	GTCCAGTTATCGTTGGAGCG
YUC5A-R	TTTGCCTAGAATCTCCCTA
YUC5B-F	GTCCAGTTATCGTTGGATCC
YUC5B-R	ATTTGGGAAACCCGTTTTTA
YUC5C-F	CCTTTGTAGTATTGGAGAGG
YUC5C-R	TTTGCCTAGAATCTCTCGG
YUC5D-F	GGAGAACATGTTTAGACTCT
YUC5D-R	TTTGCCTAGAATCTCCCTT
YUC6C-F	GCACATGACTACTTGAGT
YUC6C-R	ACTGCAATGCAAATTGGGGA
YUC6D-F	TTCTGTGAGCTTCCTCTCA
YUC6D-R	TCCCCAATTTGCATTGCAGT
YUC6E-F	GGCTTGTCTAAAGGAGAG
YUC6E-R	CATCCATTGATGCTCCAAAG
YUC7A-F	CTCTGTCGCAAAACAGAACA
YUC7A-R	CACCGCATACAATCCAGC
YUC7B-F	ACGCCAAGAAGTTCCTTT
YUC7B-R	GCTTAGTTTCTTGTTTCCAG
YUC8A-F	CTCGCGGTTCGATATCAG
YUC8A-R	TTGTGGGTTGCTTTGTTTCT
YUC8B-F	CTCGCGGTTCGATATCAG
YUC8B-R	TACATCTTCGATGACTAGTT
YUC8C-F	TGAGTACCCGACGAAGCGTC
YUC8C-R	TCTCCTGTAGCCAATATGGT
YUC8D-F	CCTCGCGGCTCCATATCT
YUC8D-R	ACACACCTGAGAGCCCTCTT
YUC8E-F	AGTCCTACGCCTCCCGAT
YUC8E-R	ACACACCTGAGAGCCCTCTC
YUC9A-F	GCATAGCATCACTCTGGCAG
YUC9A-R	TGCTGCGATAACCGGTGGCA
YUC9B-F	CAGACTGCATAGCTTCACTT
YUC9B-R	TTCACTTTCCTGGAGCCAAA
YUC9C-F	ACTTGCCCAAGAAGTTTTGC
YUC9C-R	CGCATCAACATCTAACTTTC
YUC9D-F	AATGGCAAGTGAAGAATATC
YUC9D-R	CGTCAATATCTAGCTTCTGA
YUC10A-F	CAATCCCAAACTTGATCCTC
YUC10A-R	CATCCCCACGTATACTTCCT
YUC10BC-F	TGGAAGAAACGAGCCTAC
YUC10BC-R	GTCAAGAATTTTGTGGCAAAC
YUC11A-F	GCCACACGTTTCAACGTAAG
YUC11A-R	TCCCATTCTCCTTGAACAAA
TAR1F	CGGAGAATTTCTTCGAGTAT
TAR1R	TCTAGGGTAAGCTAGACATA
TAR2F	GTTCCTTGAGCCGACGCTT
TAR2R	ACGCAAACGCAGGATAAGAT
TAR3F	GGAGAACTTCTTCGAGTAC
TAR3R	TAGGGTAAGAGCTAGACATA
TAR4F	GTTCCTTGAGCCGGAGCTT
TAR4R	TTAATTACCAGGATAAGATC
TAR5R	AAGCATCTAGGATACTTGAT
TAR6F	TGAAGATTTCCAGCAGTGAT
TAR6R	CGAGATCCTTATCTTCGTTA
TAR7F	ATCTTGCACCTACAACGAGA
TAR7R	CTGTGGCTCAAAGGCTTTTC
TAR8F	CCTCTGTTCATGCTTTGTCT
TAR8R	GTCCTTTTATCTTTGCGGCT
TAR9F	TCTGTTCATGCCTTATCCCA
TAR9R	GTCCTTTTATCTTTGCCGCA
TAR10F	CTGCGGCAAGATCTTCCTAA
TAR10R	CTCCTCCTCTTGTCAAAACG
TAR11F	GGCTTCAGTTCCATATTACG
TAR11R	GAATGAGCTTCTACACCTTC
TAR12F	CACTTTCTCCAAGATCACAG
TAR12R	ATTCGTTAACCAGATCCGTC
CRISPR/Csa9
YUC6-F3	ATTG ACTACTTGTCCTCCAACCA
YUC6-R3	AAAC TGGTTGGAGGACAAGTAGT
YUC6-F4	ATTG TGGTTGGTGGCTGCGACGG
YUC6-R4	AAAC CCGTCGCAGCCACCAACCA
TAA1 crispr-f	ATTG AAGAATACTGGAGGAAGAT
TAA1 crispr-r	AAAC ATCTTCCTCCAGTATTCTT
YUC6A-F1p	AGCCCCTCCTATATATATTGC
YUC6A-R1p	CTCGAGTAATACCGAAGTTATT
YUC6B-F1p	TACAAATACACACCAAACAAG
YUC6B-R1p	CGAAGTTATACCTTTCTCTC
YUC6A-F2p	CAGACGGTCGAGTCGGCG
YUC6A-R2p	TAACTACCCCCGTGGCCG
YUC6B-F2p	CAGACGGTCGAGTCGGCG
YUC6B-R2p	TAATGACTCGTGTGCTTAACG
YUC6C-F2p	CTTGAGGACTACGCCAAGA
YUC6C-R2p	CCCGGTAGCCTCAAACTTA
YUC6D-F2p	TTCTGTGAGCTTCCTCTCA
YUC6D-R2p	TCTGACAACGAGAGAAGGT
YUC6E-F2p	TTCTGTGAGCTTCCTCTCG
YUC6E-R2p	GACCAAAACCTTTTTTCCGA
TAA1A-FP1	TAACCGCATTGCATAACCC
TAA1A-RP1	TTGTTCACGTCGCTGAAATAA
TAA1B-FP1	CCCTAACTGCATTGCAAAATCA
TAA1B-RP1	CATCATGCAACTCCTTGATG
TAA1C-FP1	CTTAACCGCATTGCATAACCA
TAA1C-RP1	TGTTCACGTCGCTGAAATAG
TAA1D-FP1	GATGGTGAAACTGGAGAACATG
TAA1D-RP1	TTGATGGCTTCCGCAAGCTC
Subcellular localization
YUC1C-DWF	GGTACC ATGGACTCTCATTCTTGCCA
YUC1C-DWR	GGTACC TTAGGATTTAGAGATAATAA
YUC1D-DWF	GGTACC ATGGACTCTCATTCTTGCCA
YUC1D-DWR	GGTACC AGTGTACAACCCTTTCCCTC
YUC1E-DWF	GGTACC ATGGACTCTCATTCTTGCCA
YUC1E-DWR	GGTACC TTAGGATTTAGAGATAATAA
YUC3A-DWF	GGTACC ATGTATAGAAACAATAACAA
YUC3A-DWR	GGTACC CTAATGGATTCGAGCTGCAG
YUC3B-DWF	GGTACC ATGCATAGAAATAACAACAA
YUC3B-DWR	GGTACC CTAGAAATGTGAGATACATC
YUC3C-DWF	GGTACC ATGCATAGAAATAACAACAA
YUC3C-DWR	GGTACC CTAGAAATGTGAGATACATC
YUC5C-DWF	GGTACC ATGGATAACATGTTTAGACT
YUC5C-DWR	GGTACC CTAAGCAATTGAGATGCAT
YUC5D-DWF	GGTACC ATGGAGAACATGTTTAGACT
YUC5D-DWR	GGTACC CTAAGCAATTGAGATGCAT
YUC6A-DWF	GGTACC ATGGATTGGAAGAAAGAGAT
YUC6A-DWR	GGTACC TCAATTCCCACCACGATCAC
YUC6B-DWF	GGTACC ATGGATTGGAAGAAAGAGAT
YUC6B-DWR	GGTACC TCAATTCCCACCACGATCAC
YUC7A-DWF	GGTACC ATGTGTACTAACCAGAACAC
YUC7A-DWR	GGTACC TCAAAACTGTGAGATACAAC
YUC7B-DWF	GGTACC ATGTGTACTAACCAGAACAC
YUC7B-DWR	GGTACC TCAAAAGTGTGAGATACAAC
YUC8A-DWF	GGTACC ATGGAGAATATGTTTCGTTT
YUC8A-DWR	GGTACC TTAGAACTGTTGAGAGATAC
YUC8C-DWF	GGTACC ATGCCCTTCCCGGAGAGTTT
YUC8C-DWR	GGTACC TTAGAATTGTTGGGAGATAC
YUC8D-DWF	GGTACC ATGGAGAGTATGTTTCGTTT
YUC8D-DWR	GGTACC TTAGAATTGTTGGGAGATAC
TAR6-DWF	GGTACC GCATTGATGGGTCCAGTTAG
TAR6-DWR	GGTACC TTACAAAGTTGAATTGAAGG
TAR7-DWF	GGTACC ATGGGAAAGGTTCCGAGGA
TAR7-DWR	GGTACC TCATCTAAGATGGTTGAAAG
TAR8-DWF	GGTACC ATGATACACAAGAAGATGCT
TAR8-DWR	GGTACC TTAGATGGAGTCAGGTCGTA
Prokaryotic expression
TAR1-BF	GGTACC ATGGTGAAAGTGGAGAACAC
TAR1-BR	GGTACC TTAAAGGTCAATGCTTTTAA
TAR2-BF	GGTACC ATGGTGAAACTGGAGAACAT
TAR2-BR	GGTACC CTAACTGGACCCATCAATGC
YUC4A-BF	GGTACC ATGAACTCTTGTTTAGAAGC
YUC4A-BR	GGTACC TTATGATTTATTGAAATGAA
YUC6A-BF	GGTACC GTGATCGTGGTGGGAATTGA
YUC6A-BR	GGTACC ATCTCTTTCTTCCAATCCAT
